# Supplementary material for: A Gnotobiotic Mouse Model with Divergent Equol-Producing Phenotypes: Potential for Determining Microbial-Driven Health Impacts of Soy Isoflavone Daidzein
Source: Nutrients. 2024 Apr 6;16(7):1079. doi: 10.3390/nu16071079 (PMC11013052; doi:10.3390/nu16071079)
Supplement: Supplementary file 1 [file nutrients-16-01079-s001.zip]

Archive with 1 entries (1 files):
- nutrients-2926743-supplementary.pdf
